# Supplementary material for: SAR and molecular mechanism studies of monoamine oxidase inhibition by selected chalcone analogs
Source: J Enzyme Inhib Med Chem. 2019 Mar 27;34(1):863–76. doi: 10.1080/14756366.2019.1593158 (PMC6442233; doi:10.1080/14756366.2019.1593158)
Supplement: Supplemental Material [file IENZ_A_1593158_SM9500.zip]

Archive with 2 entries (2 files):
- IENZ_1593158_Supplementary Material/Compounds_1_22_Total.pdf
- IENZ_1593158_Supplementary Material/GC_MS_Manuscript.pdf
